# Supplementary material for: The CREB-binding protein inhibitor ICG-001: a promising therapeutic strategy in sporadic meningioma with NF2 mutations
Source: Neurooncol Adv. 2020 Feb 22;2(1):vdz055. doi: 10.1093/noajnl/vdz055 (PMC7212891; doi:10.1093/noajnl/vdz055)
Supplement: vdz055_suppl_Supplementary_Table_S4 [file vdz055_suppl_supplementary_table_s4.xlsx]

## Sheet: GO CH157-MN 8H
Category	Description	p-value	p.adjust	FDR (q-value)	GeneRatio
Biological process	response to peptide	9.56804e-08	0.000427386	0.000360611	30/393
	cell cycle G1/S phase transition	2.1452e-07	0.000427386	0.000360611	21/393
	mitotic cell cycle phase transition	3.28977e-07	0.000427386	0.000360611	30/393
	cell cycle phase transition	3.63192e-07	0.000427386	0.000360611	31/393
	G1/S transition of mitotic cell cycle	4.58129e-07	0.000431283	0.000363899	20/393
	response to peptide hormone	6.24387e-07	0.000489832	0.000413301	27/393
	cellular response to peptide	9.50651e-07	0.000608721	0.000513615	23/393
	positive regulation of cytokine production	1.03458e-06	0.000608721	0.000513615	26/393
	response to unfolded protein	2.01568e-06	0.0010542	0.000889493	16/393
	negative regulation of inclusion body assembly	2.91644e-06	0.00137277	0.00115829	5/393
cellular component	chromosomal region	4.7235e-05	0.0255069	0.0224739	21/414
	condensed chromosome, centromeric region	0.000214343	0.0351407	0.0309622	10/414
	nuclear chromosome part	0.000232631	0.0351407	0.0309622	25/414
	condensed chromosome	0.000260302	0.0351407	0.0309622	14/414
	chromosome, centromeric region	0.000355966	0.0358539	0.0315906	13/414
	CHOP-C/EBP complex	0.000531169	0.0358539	0.0315906	2/414
	PCNA-p21 complex	0.000531169	0.0358539	0.0315906	2/414
	CHOP-ATF3 complex	0.000531169	0.0358539	0.0315906	2/414
	spindle	0.00108254	0.0649523	0.057229	16/414
	interleukin-6 receptor complex	0.00156911	0.07922	0.0698	2/414
Molecular Function	C3HC4-type RING finger domain binding	4.69807e-06	0.00426115	0.0033925	4/391
	ATPase activity	3.35523e-05	0.015216	0.0121142	25/391
	helicase activity	6.67767e-05	0.0161299	0.0128417	13/391
	ATPase activity, coupled	7.1135e-05	0.0161299	0.0128417	20/391
	DNA helicase activity	0.000177167	0.0321381	0.0255866	7/391
	unfolded protein binding	0.00021297	0.0321939	0.0256311	10/391
	neurotrophin TRKA receptor binding	0.00025917	0.033581	0.0267354	3/391
	neurotrophin TRK receptor binding	0.000445482	0.0418927	0.0333527	3/391
	DNA-dependent ATPase activity	0.000461882	0.0418927	0.0333527	8/391
	chaperone binding	0.000461882	0.0418927	0.0333527	8/391

## Sheet: GO CH157-MN 24H
Category	Description	p-value	p.adjust	FDR (q-value)	GeneRatio
Biological process	mitotic nuclear division	2.87e-28	1.36e-24	1.24e-24	66/506
	chromosome segregation	2.34e-25	5.55e-22	5.05e-22	54/506
	mitotic cell cycle phase transition	6.3e-24	9.94e-21	9.05e-21	62/506
	cell cycle phase transition	2.69e-23	3.18e-20	2.9e-20	63/506
	sister chromatid segregation	1.64e-22	1.56e-19	1.42e-19	42/506
	mitotic sister chromatid segregation	2.49e-21	1.97e-18	1.79e-18	33/506
	nuclear chromosome segregation	7.23e-21	4.89e-18	4.46e-18	45/506
	regulation of mitotic cell cycle	2.59e-14	1.53e-11	1.4e-11	49/506
	cell cycle G2/M phase transition	1.16e-12	6.09e-10	5.55e-10	29/506
	regulation of chromosome segregation	1.33e-12	6.27e-10	5.72e-10	19/506
cellular component	condensed chromosome	3.70961e-19	1.89752e-16	1.66624e-16	37/531
	condensed chromosome, centromeric region	6.81325e-19	1.89752e-16	1.66624e-16	28/531
	chromosomal region	9.93468e-19	1.89752e-16	1.66624e-16	47/531
	spindle	8.1353e-18	1.16538e-15	1.02333e-15	42/531
	chromosome, centromeric region	4.73889e-16	5.43077e-14	4.76882e-14	32/531
	kinetochore	7.89045e-16	7.53538e-14	6.6169e-14	27/531
	condensed chromosome kinetochore	1.20112e-15	9.83201e-14	8.6336e-14	24/531
	midbody	1.00702e-12	7.2128e-11	6.33364e-11	24/531
	spindle pole	1.08926e-10	6.93494e-09	6.08965e-09	21/531
	nuclear chromosome part	3.0008e-10	1.71946e-08	1.50987e-08	43/531
Molecular Function	tubulin binding	8.39e-06	0.00404936	0.00354757	24/496
	microtubule binding	8.88e-06	0.00404936	0.00354757	20/496
	ATPase activity	1.62e-05	0.00404936	0.00354757	30/496
	DNA helicase activity	1.71e-05	0.00404936	0.00354757	9/496
	microtubule motor activity	0.00010913	0.0184085	0.0161274	10/496
	ATP-dependent microtubule motor activity, plus-end-directed	0.00011651	0.0184085	0.0161274	5/496
	ATP-dependent microtubule motor activity	0.00015731	0.0213038	0.0186639	5/496
	GTP binding	0.00019031	0.0219282	0.0192109	25/496
	histone kinase activity	0.00020818	0.0219282	0.0192109	5/496
	guanyl ribonucleotide binding	0.00041922	0.0375139	0.0328652	25/496

## Sheet: GO IOMM-Lee 8H
Category	Description	p-value	p.adjust	FDR (q-value)	GeneRatio
Biological process	negative regulation of protein phosphorylation	1.88523e-11	9.54112e-08	8.24935e-08	37/455
	negative regulation of phosphorylation	6.24398e-11	1.58004e-07	1.36612e-07	38/455
	intrinsic apoptotic signaling pathway	8.85438e-09	1.49373e-05	1.2915e-05	27/455
	extrinsic apoptotic signaling pathway	1.79325e-07	0.000226891	0.000196172	22/455
	response to topologically incorrect protein	5.48905e-07	0.000555601	0.000480378	19/455
	response to unfolded protein	6.75735e-07	0.000564968	0.000488476	18/455
	response to endoplasmic reticulum stress	7.81421e-07	0.000564968	0.000488476	23/455
	regulation of neuron apoptotic process	9.8333e-07	0.000622079	0.000537856	19/455
	response to oxidative stress	1.65764e-06	0.000932147	0.000805943	28/455
	cellular response to oxidative stress	2.69937e-06	0.00136615	0.00118119	20/455
cellular component	condensed nuclear chromosome outer kinetochore	7.18562e-05	0.0152754	0.0145653	3/474
	focal adhesion	0.0001096	0.0152754	0.0145653	24/474
	cell-substrate adherens junction	0.000123265	0.0152754	0.0145653	24/474
	MCM complex	0.000136944	0.0152754	0.0145653	4/474
	cell-substrate junction	0.000143836	0.0152754	0.0145653	24/474
	condensin complex	0.000345298	0.0305588	0.0291383	3/474
	nuclear condensin complex	0.000696501	0.0410936	0.0391833	2/474
	CHOP-C/EBP complex	0.000696501	0.0410936	0.0391833	2/474
	CHOP-ATF3 complex	0.000696501	0.0410936	0.0391833	2/474
	chromosomal region	0.000785706	0.041721	0.0397816	20/474
Molecular Function	C3HC4-type RING finger domain binding	8.72922e-06	0.00838005	0.0073693	4/457
	aminoacyl-tRNA ligase activity	0.000127613	0.0358759	0.0315488	7/457
	ligase activity, forming carbon-oxygen bonds	0.000149483	0.0358759	0.0315488	7/457
	ligase activity, forming aminoacyl-tRNA and related compounds	0.000149483	0.0358759	0.0315488	7/457
	neutral amino acid transmembrane transporter activity	0.000228502	0.0438724	0.0385808	6/457
	unfolded protein binding	0.000725506	0.112774	0.0991717	10/457
	pyridoxal phosphate binding	0.000822309	0.112774	0.0991717	7/457
	ubiquitin-like protein ligase binding	0.00100136	0.120163	0.10567	18/457
	protein binding involved in cell adhesion	0.00215268	0.201325	0.177043	18/457
	adenyl-nucleotide exchange factor activity	0.00226457	0.201325	0.177043	3/457

## Sheet: GO IOMM-Lee 24H
Category	Description	p-value	p.adjust	FDR (q-value)	GeneRatio
Biological process	mitotic nuclear division	3.65948e-11	1.89744e-07	1.68336e-07	42/514
	response to topologically incorrect protein	4.23732e-08	5.8717e-05	5.20922e-05	22/514
	response to unfolded protein	4.27173e-08	5.8717e-05	5.20922e-05	21/514
	sister chromatid segregation	4.52976e-08	5.8717e-05	5.20922e-05	24/514
	chromosome segregation	5.75041e-08	5.96317e-05	5.29037e-05	30/514
	sister chromatid cohesion	2.58658e-07	0.000223524	0.000198305	17/514
	nuclear chromosome segregation	3.20274e-07	0.000237232	0.000210466	26/514
	mitotic cell cycle phase transition	1.49003e-06	0.000965728	0.00085677	34/514
	extracellular matrix organization	4.22011e-06	0.00231515	0.00205394	27/514
	extracellular structure organization	4.46509e-06	0.00231515	0.00205394	27/514
cellular component	condensed chromosome, centromeric region	6.00628e-11	2.83187e-08	2.49341e-08	20/532
	condensed chromosome kinetochore	9.64864e-11	2.83187e-08	2.49341e-08	19/532
	condensed chromosome	3.19979e-10	6.26092e-08	5.51262e-08	26/532
	chromosomal region	6.80341e-10	9.98401e-08	8.79072e-08	34/532
	chromosome, centromeric region	1.17724e-09	1.33458e-07	1.17508e-07	24/532
	kinetochore	1.36414e-09	1.33458e-07	1.17508e-07	20/532
	basement membrane	3.51334e-06	0.000294618	0.000259406	13/532
	extracellular matrix component	4.46375e-06	0.000327528	0.000288382	15/532
	condensed chromosome outer kinetochore	1.49893e-05	0.000977634	0.000860788	5/532
	proteinaceous extracellular matrix	2.41255e-05	0.00141617	0.00124691	26/532
Molecular Function	cell adhesion molecule binding	2.79138e-08	2.91141e-05	2.57689e-05	38/505
	growth factor binding	1.74466e-06	0.000909839	0.000805297	16/505
	cadherin binding	2.47779e-05	0.00861445	0.00762464	24/505
	protein binding involved in cell adhesion	6.68156e-05	0.0174222	0.0154203	23/505
	integrin binding	9.74344e-05	0.0203248	0.0179895	12/505
	cadherin binding involved in cell-cell adhesion	0.000237733	0.0395146	0.0349743	21/505
	protein tyrosine phosphatase activity	0.000265199	0.0395146	0.0349743	11/505
	protein binding involved in cell-cell adhesion	0.000377513	0.0492183	0.043563	21/505
	vascular endothelial growth factor receptor 2 binding	0.000550464	0.0637927	0.0564628	3/505
	transforming growth factor beta binding	0.00122898	0.128182	0.113454	4/505
